# Supplementary material for: Molecular and phenotypic distinction of the very recently evolved insular subspecies Mus musculus helgolandicus ZIMMERMANN, 1953
Source: BMC Evol Biol. 2015 Aug 14;15:160. doi: 10.1186/s12862-015-0439-5 (PMC4535776; doi:10.1186/s12862-015-0439-5)
Supplement: Additional file 1: Table S1. — Details of the primers used for M. m. domesticus versus M. m. musculus assignment. (XLS 31 kb) [file 12862_2015_439_MOESM1_ESM.xls]

## Sheet: Table S1
Nuclear marker			Expected product sizes (bp) and specific alleles
Gene/marker	Gene product/ function	Primer sequences	Domesticus	Musculus	Casteneus
Abpa	Androgen binding protein	AbpFd 5'GAAACAATTCAATGAAAACACTAAAG	192	-	-
		AbpRd 5'TGTGCCACTGCTCTGTATTC
Abpb	Androgen binding protein	AbpFm 5'ACAATTCAATGAAAACCGTGA	-	290	290
		AbpRm 5'AAACTTGGGCAGGGATTTAG
D11 cenB2	Centromeric structure	D11 cenB2F 5'GTAACTCGCTGGTCTCTTCAT	Allele specific to domesticus	Allele specific to musculus	Allele specific to domesticus
		D11 cenB2Rd 5'CCACTCCTGCTTAGGACTGA	domesticus
		D11 cenB2Rm 5'CCACTCCTGCTTAGGACCGTC
Btk	Bruton agammaglobulinemia tyrosine kinase	BtkF 5'AATGGGCTAGCGTAGTGCAG	342	206	206
		BtkR 5'AGGGGACGTACACTCAGCTTT
Zfy2	Zinc finger protein 2	Zfy2F 5'CATTAAGACAGAAAAGACCACCG	202	184, 202	184, 202
		Zfy2R 5'GTGAGGAAATTTCTTCCTGTGG
