# Supplementary material for: Molecular and phenotypic distinction of the very recently evolved insular subspecies Mus musculus helgolandicus ZIMMERMANN, 1953
Source: BMC Evol Biol. 2015 Aug 14;15:160. doi: 10.1186/s12862-015-0439-5 (PMC4535776; doi:10.1186/s12862-015-0439-5)
Supplement: Additional file 2: Table S2. — Introgressed regions in the genome of house mouse from Heligoland and their frequencies. (XLS 88 kb) [file 12862_2015_439_MOESM2_ESM.xls]

## Sheet: Table S2
Table A2: Genome regions of Heligoland mice showing signs of introgression by M. m. musculus genetic material. Genome positionswith respect to the mouse reference genome (NCBI build 37/mm9) are given and number of haplotypes found in the three sequenced animals
genome position			N
chr1	8433985	9042470	2
chr1	10828106	10865227	1
chr1	11689414	11824165	2
chr1	11973791	12107080	2
chr1	12357962	12743248	2
chr1	12944072	12984882	1
chr1	13063422	13088572	1
chr1	14217106	14474489	1
chr1	17648838	17743690	4
chr1	21598555	21631121	1
chr1	21909864	22026326	4
chr1	23430986	23596966	1
chr1	24299499	24344816	1
chr1	28543693	29016450	4
chr1	31973240	32697100	5
chr1	40434599	40598251	6
chr1	68578242	68734285	2
chr1	72308343	72416529	2
chr1	78616482	78622730	6
chr1	89365399	89547837	2
chr1	92829615	93034319	2
chr1	93635932	94148004	3
chr1	105987750	106537297	2
chr1	113990281	114330676	2
chr1	115102642	115488397	2
chr1	126818336	126968184	4
chr1	129454638	129474853	4
chr1	131495900	131582613	4
chr1	132801232	133086383	2
chr1	133344779	133420666	2
chr1	138226955	138280510	4
chr1	140729929	140853457	2
chr1	143879984	144157359	3
chr1	145250995	145335981	1
chr1	153142815	153158653	4
chr1	172389694	172411831	2
chr1	172713357	172769188	1
chr1	173087045	173368509	2
chr1	177198221	177249525	6
chr1	177980609	180832210	6
chr1	180905515	185454649	6
chr1	185456099	185561990	2
chr1	185760024	186313657	2
chr1	186359882	186838505	1
chr1	186862350	187420604	1
chr2	7444571	7510347	6
chr2	9593507	9727450	4
chr2	13099567	13137526	3
chr2	14897218	16582146	3
chr2	17943536	18672986	1
chr2	18786342	18880319	1
chr2	19267933	19274150	4
chr2	19789590	19812970	1
chr2	20564108	20790854	5
chr2	27851721	27901113	3
chr2	28517705	28744004	4
chr2	32246747	33022044	3
chr2	33837690	33889819	3
chr2	41513100	41620660	1
chr2	41998137	42071053	2
chr2	42175339	42356100	1
chr2	46824813	46928401	2
chr2	49560831	49609124	2
chr2	49926481	49977747	1
chr2	55230701	55841462	1
chr2	59064798	59257460	4
chr2	62353077	62458581	5
chr2	71959056	72183538	1
chr2	75523701	75855833	1
chr2	77593271	77634864	1
chr2	78199181	78225159	1
chr2	78262444	78431293	2
chr2	78472238	78524663	1
chr2	79615443	80074298	1
chr2	88874705	89265380	1
chr2	101798383	101979456	2
chr2	115098703	115276355	1
chr2	120996444	121277588	2
chr2	128196628	128342304	1
chr2	130070957	130112609	2
chr2	134242734	134609018	4
chr2	134800003	134874518	4
chr2	134907909	135727324	6
chr2	141239260	141529332	6
chr2	148724260	149810230	6
chr2	151586829	151646244	5
chr2	152309358	152330044	5
chr2	152547905	153776379	1
chr2	153830685	154194644	3
chr2	154228322	154510928	1
chr2	154533382	155060764	1
chr2	156460495	156574887	6
chr2	159977214	160312345	6
chr2	163080480	163387628	6
chr2	168356303	168421473	3
chr2	178163683	178301463	2
chr2	178355341	178389525	2
chr3	3033781	5572503	4
chr3	8928455	9114091	1
chr3	10334638	10564221	2
chr3	11640951	11842859	2
chr3	13708786	14318529	4
chr3	19570358	19581264	4
chr3	22167397	23025981	3
chr3	34367164	34491272	3
chr3	36466562	36498280	1
chr3	38582304	38612110	1
chr3	39684221	39808041	2
chr3	40231643	40510696	4
chr3	41442459	41485191	1
chr3	45573108	45690459	3
chr3	52870572	52945174	5
chr3	54735926	54741463	1
chr3	59778759	60219300	4
chr3	63273551	63827241	6
chr3	65858672	66099202	2
chr3	66200790	66292705	3
chr3	67048884	67372984	1
chr3	83168905	83307617	6
chr3	88017469	88222147	6
chr3	94152913	94157487	2
chr3	95737746	95850247	2
chr3	96098617	96145240	1
chr3	97502613	97551583	3
chr3	97938531	97981701	3
chr3	110764022	111538513	6
chr3	118283851	119331296	1
chr3	122117819	122291160	1
chr3	129543353	129616386	4
chr3	131260005	131411287	4
chr3	134277106	134827514	5
chr3	135430998	135703969	6
chr3	136059720	136064022	1
chr3	136949405	137015180	1
chr3	139996234	140039368	1
chr3	141728392	142467966	6
chr3	142594211	142679328	1
chr3	148979077	148989395	1
chr3	150663921	150736708	1
chr3	151734381	152023961	2
chr3	152904420	152966171	6
chr3	155284617	155468521	1
chr3	156540580	156840721	1
chr4	5180616	5580478	1
chr4	11939793	12091924	6
chr4	19754815	19802437	1
chr4	35177287	35209827	6
chr4	42229812	43284658	6
chr4	57217299	57586983	6
chr4	58358371	58412371	4
chr4	61913679	62311190	6
chr4	80937909	80961094	6
chr4	83988281	84035580	2
chr4	84150884	84181788	2
chr4	89744861	89961836	6
chr4	95009141	95019711	6
chr4	96189063	96196229	1
chr4	106338827	106492492	4
chr4	108009667	108350681	4
chr4	108611059	108820662	1
chr4	109163834	109198308	1
chr4	114555979	114665911	1
chr4	115320514	115611586	5
chr4	117428206	117432098	1
chr4	125386000	125432063	3
chr4	131204344	131385649	1
chr4	133119279	133290807	5
chr4	135185325	135252551	6
chr4	138917424	139062664	1
chr4	139112406	139172219	1
chr4	139606139	139621439	2
chr4	152935844	152969777	3
chr5	10108412	10333704	1
chr5	13893745	13982394	6
chr5	14101621	14190086	6
chr5	15739325	15808957	6
chr5	20164025	20446377	6
chr5	24323716	24382068	6
chr5	24635173	24650568	6
chr5	28987428	29054407	4
chr5	30586583	30613889	1
chr5	31638650	31888739	2
chr5	32240489	32329548	2
chr5	33683980	33713777	1
chr5	35760555	35862373	3
chr5	35955100	36043094	2
chr5	36167878	36195355	1
chr5	36486697	36524542	3
chr5	37481865	37549849	1
chr5	38567873	38757333	1
chr5	40345343	40571420	2
chr5	43762573	43792724	2
chr5	46732706	46936312	5
chr5	50719327	50812880	6
chr5	51784223	52157244	6
chr5	54214108	54718477	5
chr5	55305154	55386418	2
chr5	55405225	55496419	2
chr5	55940564	56097784	2
chr5	56831661	57084689	4
chr5	62095445	62122523	1
chr5	62355696	62434233	1
chr5	64602875	64805942	1
chr5	64919537	65024819	1
chr5	66193881	66453726	1
chr5	66726544	66875339	1
chr5	66980550	67544007	1
chr5	67821286	67857705	1
chr5	68686566	70180973	2
chr5	71688732	72106810	2
chr5	75004153	75012875	2
chr5	78456130	80111297	5
chr5	82652837	82725250	1
chr5	87019705	87260201	5
chr5	96583740	96772353	1
chr5	98338604	98375508	4
chr5	102114467	102149535	6
chr5	111314735	111396525	1
chr5	113138269	113176836	2
chr5	114734761	114908636	1
chr5	115005114	115245561	1
chr5	118001596	118198459	6
chr5	124073775	124461993	3
chr5	126656984	126677476	1
chr5	128253893	128262111	3
chr5	129224868	129240744	2
chr5	129263248	129449441	3
chr5	129706651	129817889	4
chr5	130015943	130147279	4
chr5	132173070	132297668	1
chr5	134170285	134266194	4
chr5	141991234	142073001	6
chr5	142092609	142126318	6
chr5	143204048	143628917	6
chr5	144483535	144521018	6
chr5	151313734	151972105	3
chr6	5728015	5934655	2
chr6	14471420	14969096	2
chr6	15085551	15519552	5
chr6	22936219	22950007	6
chr6	23310776	23334989	3
chr6	25030342	25686766	3
chr6	27386077	27882166	2
chr6	33146783	33175552	6
chr6	35376072	35752787	3
chr6	36359558	36750369	2
chr6	37084728	37121833	2
chr6	43636709	43760399	1
chr6	48542198	48585144	6
chr6	49803428	50009640	1
chr6	52398925	53202221	5
chr6	58573287	58816010	6
chr6	59212509	60797531	6
chr6	62718904	63177391	6
chr6	64751276	65012236	1
chr6	65871000	66493671	1
chr6	67079575	67283165	1
chr6	67722777	68095734	1
chr6	73034005	73087525	4
chr6	73987232	74005558	1
chr6	76419507	76481691	5
chr6	82445457	82674041	4
chr6	84485492	84506402	4
chr6	92855460	92955457	3
chr6	93946035	94045258	4
chr6	95477216	95870672	2
chr6	96256786	96556873	4
chr6	100034028	100128039	4
chr6	100346539	100408479	1
chr6	103697643	103724221	1
chr6	108168973	108214189	1
chr6	110153138	110299097	6
chr6	110774976	110816458	6
chr6	111638929	111788355	6
chr6	112910391	112951323	3
chr6	113496580	113602572	2
chr6	113967393	114039573	3
chr6	116926947	117006506	3
chr6	117718155	117758675	1
chr6	122645895	123076366	2
chr6	125629793	125669878	2
chr6	127094539	127227530	4
chr6	129495230	129504608	1
chr6	130600482	131470053	1
chr6	139665122	139684391	2
chr7	6096388	6379886	6
chr7	25254592	25298203	1
chr7	25594594	25923734	5
chr7	29606182	29671306	5
chr7	30434189	30559851	3
chr7	31055944	31205553	3
chr7	31259480	31279361	1
chr7	36813630	37004412	6
chr7	37746344	37778670	1
chr7	47498110	47502920	1
chr7	52043709	52373390	6
chr7	53766774	54475478	6
chr7	59137271	59269487	6
chr7	74920335	75294558	2
chr7	97108997	97120948	5
chr7	99550571	99566249	1
chr7	107418581	107685462	2
chr7	110038466	110066713	6
chr7	114841819	115511431	5
chr7	117088554	117775301	5
chr7	118388312	118408313	1
chr7	122211149	122264899	6
chr7	128632682	128907216	5
chr7	131129087	131538460	2
chr7	132325759	132352846	2
chr7	140077707	140116572	1
chr7	141951518	141963845	3
chr7	142918108	142989816	6
chr7	143711613	143938111	6
chr7	144873187	144923301	2
chr7	145854916	146136966	2
chr7	146526441	146639043	2
chr7	147192595	147286074	3
chr7	150461873	150515783	1
chr7	151350690	151365451	1
chr8	10362323	10719399	6
chr8	25674692	25765487	1
chr8	27615520	27871902	6
chr8	46579489	46612318	1
chr8	47327218	47407014	2
chr8	48517666	48831666	2
chr8	50157887	50203400	4
chr8	50420578	50449120	1
chr8	54235929	54425364	2
chr8	63095964	64001995	3
chr8	69727504	70071341	2
chr8	74061453	74289242	1
chr8	77594799	77697012	3
chr8	82929889	83006160	1
chr8	85812925	90190216	2
chr8	90206267	90436006	2
chr8	90469686	90509440	3
chr8	90516296	91618897	4
chr8	92340085	92407288	1
chr8	92708467	92774822	1
chr8	94805894	94823052	2
chr8	95132756	95266252	2
chr8	99726135	100258359	2
chr8	115889280	116040449	3
chr8	124034037	124232323	1
chr8	127185274	127216700	3
chr8	128693022	128744485	1
chr8	129098505	129390251	4
chr8	129629481	129905707	4
chr8	131014833	131467068	3
chr9	4732503	5366644	2
chr9	8057511	8503638	2
chr9	12235481	12688441	6
chr9	14990147	15171956	4
chr9	16149668	16207035	1
chr9	20351679	20556956	1
chr9	21868695	22013270	4
chr9	27061608	27259014	2
chr9	27333654	27479922	2
chr9	29015257	29239534	2
chr9	29307913	29450576	4
chr9	29877671	30125346	2
chr9	34869349	34919426	4
chr9	34937091	34954178	4
chr9	34981562	35110093	4
chr9	37869726	37993061	1
chr9	40858823	40928370	3
chr9	44040459	44520470	2
chr9	45492868	45505547	1
chr9	47254644	47282765	1
chr9	47295482	47333902	1
chr9	47965138	47992400	1
chr9	48291180	48325559	1
chr9	50282966	50470535	2
chr9	50653204	50952892	4
chr9	58587381	58645248	5
chr9	60011683	60019609	6
chr9	63607030	63734392	1
chr9	64039962	64142258	5
chr9	64155869	64204813	1
chr9	65312971	65356172	3
chr9	65582247	65635795	1
chr9	73472130	73554282	3
chr9	74047450	74072812	1
chr9	78265749	79363459	6
chr9	82122201	82458081	6
chr9	88631382	89562780	2
chr9	89851757	89895179	2
chr9	89913351	89929183	2
chr9	94952413	94972608	1
chr9	97115045	97222114	2
chr9	98017523	98054378	1
chr9	99287408	99323101	3
chr9	99784385	100578200	5
chr9	100952173	101073946	1
chr9	101971834	102102062	1
chr9	103275595	103320436	1
chr9	105039896	105101236	1
chr9	113724364	113790200	1
chr9	116505560	116559949	5
chr9	116575939	116669446	5
chr9	117537697	117572629	1
chr9	120451898	120467575	1
chr9	123352391	123469149	2
chr10	12673308	13158787	6
chr10	18576412	18599061	1
chr10	20856662	21240959	6
chr10	21336616	21456381	6
chr10	22414769	22498551	1
chr10	29121558	31319020	5
chr10	33370382	33499988	1
chr10	45442835	45949076	1
chr10	49287284	49570649	1
chr10	53094579	53474603	1
chr10	57670381	58385076	3
chr10	59860032	59901785	1
chr10	63090729	63566390	4
chr10	63916014	63999416	4
chr10	65176000	65907225	4
chr10	66484381	66496754	4
chr10	67778523	67848471	5
chr10	68428706	68530522	6
chr10	70189857	70278973	1
chr10	94042413	94291954	6
chr10	94760500	94842463	6
chr10	113097293	113317527	3
chr10	114260580	114459569	6
chr10	120874005	120899587	1
chr10	122719244	122817988	2
chr10	123257592	123366786	2
chr10	125008071	125021047	1
chr10	125364650	125369612	2
chr10	127696020	127874456	1
chr10	129130523	129576002	1
chr11	9254914	9654261	5
chr11	12359217	12376235	1
chr11	16316165	16704107	2
chr11	19366905	19388954	1
chr11	19745689	19826745	2
chr11	20138917	20373463	2
chr11	32251789	32260071	3
chr11	33477192	33516248	2
chr11	34530806	34839363	2
chr11	36989390	37120535	1
chr11	38638332	38936692	1
chr11	43363295	43560852	2
chr11	45173972	45259808	3
chr11	46343122	46498066	1
chr11	47852547	47929980	2
chr11	56715732	56783582	2
chr11	57354601	57471211	3
chr11	59673426	59847964	4
chr11	61529642	61649434	2
chr11	64953373	65080737	1
chr11	79354925	79477356	6
chr11	88074454	88086405	1
chr11	89930194	89945604	1
chr11	101957722	102041593	1
chr11	112795454	112806898	2
chr11	118123864	118200216	2
chr12	5607574	5825539	5
chr12	7934457	8065680	5
chr12	10368143	10664225	1
chr12	12865426	12882714	1
chr12	15761503	15907832	1
chr12	16439596	16484716	1
chr12	16848381	17088344	1
chr12	21227429	21293968	2
chr12	21301073	21540990	2
chr12	25602328	25635938	1
chr12	26178703	26213691	1
chr12	27681656	27843146	3
chr12	28274058	28525448	2
chr12	46050131	46107461	1
chr12	47004172	52801104	6
chr12	55904391	55944077	1
chr12	72230639	72399587	3
chr12	73033898	73094781	3
chr12	80625917	80693905	2
chr12	82678096	82761689	3
chr12	87802366	87854970	1
chr12	88455806	88510346	3
chr12	104182081	104549339	6
chr12	105261310	105283831	1
chr12	106494569	106616144	1
chr12	107471288	107535472	4
chr12	107990241	108053721	5
chr12	108733545	108809475	5
chr12	109889707	109991280	1
chr12	110822148	111011261	2
chr12	111300667	111770896	4
chr12	114144765	114355913	1
chr13	3006383	3154216	4
chr13	6519522	6602929	1
chr13	7270154	8852461	4
chr13	10621147	10768233	4
chr13	11627696	11758133	1
chr13	11910651	12162516	3
chr13	12572502	12710810	3
chr13	21202706	21341570	1
chr13	24489470	24608387	6
chr13	26430350	26494528	6
chr13	30564937	31151142	3
chr13	33296668	33946085	3
chr13	39851811	40127905	1
chr13	45810147	45856715	2
chr13	46137238	46315848	3
chr13	58415226	58472991	6
chr13	81734956	81889306	2
chr13	94396646	94593193	4
chr13	96411427	96420039	2
chr13	106021620	106451201	6
chr13	111542458	112988657	1
chr13	114114782	114271785	5
chr13	116207594	116372364	4
chr13	117594234	117705034	3
chr14	9997796	10082417	3
chr14	14244067	14299474	1
chr14	18812531	19665896	1
chr14	24528903	24569746	3
chr14	26584758	26682614	6
chr14	36946756	37546476	6
chr14	49991679	50087785	1
chr14	50614419	50660460	1
chr14	51943526	52100863	1
chr14	55447168	55657865	1
chr14	56726169	56999146	4
chr14	73127236	73212809	1
chr14	76798626	77943037	2
chr14	78006644	78041511	1
chr14	78054538	78229035	1
chr14	79439630	79465828	1
chr14	80075116	80605426	1
chr14	82886335	83052813	1
chr14	84929572	85436866	1
chr14	87430524	87502083	2
chr14	90843740	91143988	1
chr14	92747930	93076534	3
chr14	93827593	93872540	1
chr14	94371476	94492884	1
chr14	100169598	100382837	1
chr14	101429928	102056948	5
chr14	103423933	103588202	2
chr14	103741947	103814568	1
chr14	104309780	104319442	1
chr14	107101844	107543841	6
chr14	109216563	109678203	4
chr14	118028620	118059161	1
chr14	118387630	118616001	5
chr14	120200423	120341644	2
chr14	120739887	120908375	2
chr14	121628279	121694654	1
chr15	5893299	6133680	2
chr15	7262673	7355432	4
chr15	9556487	9582907	2
chr15	12229932	12861881	4
chr15	18691961	18823709	2
chr15	23017246	23169800	1
chr15	27306913	27355983	5
chr15	31163027	31282763	1
chr15	34310857	34502664	1
chr15	39913652	40666791	6
chr15	43326974	43373656	2
chr15	48668812	49199769	3
chr15	52011270	52214326	2
chr15	53490374	53694443	3
chr15	53952779	54139966	1
chr15	54674975	55112405	1
chr15	57234458	58260100	4
chr15	58860985	59271697	2
chr15	59301035	59453993	2
chr15	59555290	59674241	2
chr15	68521784	68574287	3
chr15	68889893	69007206	3
chr15	73569014	73630529	2
chr15	74717806	75058612	4
chr15	76406625	76453389	1
chr15	76874009	77439918	4
chr15	81820505	82796482	6
chr15	82805161	82826179	4
chr15	84538670	84650896	4
chr15	86349999	86413110	2
chr15	88319728	88347337	2
chr15	88377699	88417900	4
chr15	90263138	90569476	5
chr15	91985286	92021424	3
chr15	97753072	97801211	1
chr16	10421605	10546455	2
chr16	21914196	22115249	2
chr16	23510310	23558738	3
chr16	25075665	25104321	6
chr16	30100338	30253924	6
chr16	33221329	33276917	1
chr16	34293738	34340081	1
chr16	34498423	34533652	1
chr16	35590620	36614225	4
chr16	36627028	37742524	2
chr16	39004590	39049570	1
chr16	39055641	39113348	2
chr16	39326500	39445706	1
chr16	45147676	45215090	2
chr16	45560023	45577653	2
chr16	45638232	45682168	2
chr16	48190353	48473543	2
chr16	70663065	71717436	6
chr16	75870379	76177210	1
chr16	79024995	79852213	5
chr16	81930244	82434926	2
chr16	84304936	84510966	1
chr16	92163926	92197856	4
chr17	7494637	7980497	5
chr17	10040029	10263477	5
chr17	12982603	13214245	2
chr17	17889531	17919437	5
chr17	26401090	26473662	1
chr17	26605415	26638742	1
chr17	28382844	28499186	2
chr17	28982150	29043181	3
chr17	30131275	30518126	4
chr17	31333730	31445804	3
chr17	32791791	32857602	2
chr17	33715984	34578132	3
chr17	35783680	35977112	6
chr17	36268903	36502140	2
chr17	37541841	39436355	6
chr17	41231540	41318321	2
chr17	50600628	51383615	6
chr17	53096697	53139339	1
chr17	53608962	53629520	1
chr17	54336045	54381844	1
chr17	57041453	57200869	4
chr17	58810428	58896599	1
chr17	59204103	59353125	1
chr17	60505342	60730356	1
chr17	70226579	70246066	2
chr17	70937721	70999095	1
chr17	71434140	71474892	2
chr17	72582112	72591812	5
chr17	75289490	75322146	4
chr17	75880993	75927813	2
chr17	77420080	77655975	1
chr17	78661272	78691954	1
chr17	78783769	78869822	6
chr17	79297591	79360979	2
chr17	79715751	79741878	2
chr17	79923398	81111315	5
chr17	81917703	81938789	1
chr17	82637328	83132530	4
chr17	89381593	89585125	1
chr18	3544234	4170283	6
chr18	6592919	7443167	6
chr18	18575064	18863652	4
chr18	40375616	40464164	1
chr18	40493047	40853784	6
chr18	41481339	41843531	2
chr18	44018089	44073650	1
chr18	46580928	46915862	1
chr18	48688039	48774180	6
chr18	49028799	49136501	6
chr18	54761069	54882118	5
chr18	59214746	59326508	2
chr18	59429079	59988480	3
chr18	61102673	61108972	2
chr18	62627558	62707520	1
chr18	65396055	65412266	6
chr18	65963609	66229756	3
chr18	66477503	66618707	2
chr18	68651471	68748337	2
chr18	69107611	69123980	2
chr18	70759190	70808926	1
chr18	80270534	80392283	2
chr18	80435813	80525231	2
chr18	81340648	81348604	3
chr18	85573711	85605317	5
chr19	3839708	3941876	2
chr19	7712026	7755895	1
chr19	8842181	10131677	5
chr19	11655783	11681544	1
chr19	13894203	14008855	2
chr19	14260830	14755340	2
chr19	16866135	16905395	6
chr19	18334111	18809860	2
chr19	18865786	18981402	2
chr19	23423831	23470605	3
chr19	25078150	25134803	2
chr19	26704273	26740604	2
chr19	27020705	27093978	1
chr19	34708402	34807673	1
chr19	37241520	37457000	1
chr19	37761016	38039361	4
chr19	47637141	47716150	2
chr19	49525279	49965745	2
chr19	52177107	52528030	6
chr19	57493921	57579376	4
