# Supplementary material for: Molecular and phenotypic distinction of the very recently evolved insular subspecies Mus musculus helgolandicus ZIMMERMANN, 1953
Source: BMC Evol Biol. 2015 Aug 14;15:160. doi: 10.1186/s12862-015-0439-5 (PMC4535776; doi:10.1186/s12862-015-0439-5)
Supplement: Additional file 3: Table S3. — Output of GOrilla showing Gene Ontology term enrichment for the biological process in the gene list overlapping the introgressed regions into M. m. helgolandicus. (XLSX 11 kb) [file 12862_2015_439_MOESM3_ESM.xlsx]

## Sheet: GO_fixed introgression
GO Term	Description	P-value	FDR q-value	Enrichment	N	B	n	b	Genes
GO:0050911	detection of chemical stimulus involved in sensory perception of smell	2.06e-08	5.8e-05	2.11	386	38	159	33	[Olfr137 - olfactory receptor 137, Olfr136 - olfactory receptor 136, Olfr118 - olfactory receptor 118, Olfr125 - olfactory receptor 125, Olfr131 - olfactory receptor 131, Olfr113 - olfactory receptor 113, Olfr122 - olfactory receptor 122, Olfr114 - olfactory receptor 114, Olfr127 - olfactory receptor 127, Olfr107 - olfactory receptor 107, Olfr126 - olfactory receptor 126, Olfr138 - olfactory rece…
GO:0050907	detection of chemical stimulus involved in sensory perception	2.06e-08	2.9e-05	2.11	386	38	159	33	[Olfr137 - olfactory receptor 137, Olfr118 - olfactory receptor 118, Olfr136 - olfactory receptor 136, Olfr131 - olfactory receptor 131, Olfr125 - olfactory receptor 125, Olfr113 - olfactory receptor 113, Olfr122 - olfactory receptor 122, Olfr114 - olfactory receptor 114, Olfr127 - olfactory receptor 127, Olfr126 - olfactory receptor 126, Olfr107 - olfactory receptor 107, Olfr138 - olfactory rece…
GO:0050906	detection of stimulus involved in sensory perception	2.06e-08	1.93e-05	2.11	386	38	159	33	[Olfr137 - olfactory receptor 137, Olfr136 - olfactory receptor 136, Olfr118 - olfactory receptor 118, Olfr125 - olfactory receptor 125, Olfr131 - olfactory receptor 131, Olfr113 - olfactory receptor 113, Olfr122 - olfactory receptor 122, Olfr114 - olfactory receptor 114, Olfr127 - olfactory receptor 127, Olfr107 - olfactory receptor 107, Olfr126 - olfactory receptor 126, Olfr138 - olfactory rece…
GO:0009593	detection of chemical stimulus	2.06e-08	1.45e-05	2.11	386	38	159	33	[Olfr137 - olfactory receptor 137, Olfr136 - olfactory receptor 136, Olfr118 - olfactory receptor 118, Olfr125 - olfactory receptor 125, Olfr131 - olfactory receptor 131, Olfr113 - olfactory receptor 113, Olfr122 - olfactory receptor 122, Olfr114 - olfactory receptor 114, Olfr127 - olfactory receptor 127, Olfr107 - olfactory receptor 107, Olfr126 - olfactory receptor 126, Olfr138 - olfactory rece…
GO:0051606	detection of stimulus	1.59e-07	9e-05	2.01	386	41	159	34	[Olfr137 - olfactory receptor 137, Olfr118 - olfactory receptor 118, Olfr136 - olfactory receptor 136, Olfr131 - olfactory receptor 131, Olfr125 - olfactory receptor 125, Olfr113 - olfactory receptor 113, Olfr122 - olfactory receptor 122, Olfr114 - olfactory receptor 114, Olfr127 - olfactory receptor 127, Olfr126 - olfactory receptor 126, Olfr107 - olfactory receptor 107, Olfr138 - olfactory rece…
GO:0007600	sensory perception	1.6e-07	7.55e-05	2.01	386	41	159	34	[Olfr137 - olfactory receptor 137, Olfr136 - olfactory receptor 136, Olfr118 - olfactory receptor 118, Olfr125 - olfactory receptor 125, Olfr131 - olfactory receptor 131, Olfr113 - olfactory receptor 113, Olfr122 - olfactory receptor 122, Olfr114 - olfactory receptor 114, Olfr127 - olfactory receptor 127, Olfr107 - olfactory receptor 107, Olfr126 - olfactory receptor 126, Olfr138 - olfactory rece…
GO:0003008	system process	1.61e-07	6.48e-05	1.95	386	46	159	37	[Olfr137 - olfactory receptor 137, Olfr136 - olfactory receptor 136, Olfr118 - olfactory receptor 118, Olfr125 - olfactory receptor 125, Olfr131 - olfactory receptor 131, Olfr113 - olfactory receptor 113, Olfr122 - olfactory receptor 122, Olfr114 - olfactory receptor 114, Nf1 - neurofibromatosis 1, Olfr127 - olfactory receptor 127, Olfr126 - olfactory receptor 126, Olfr107 - olfactory receptor 10…
GO:0007608	sensory perception of smell	3.42e-07	0.000121	2	386	40	159	33	[Olfr137 - olfactory receptor 137, Olfr136 - olfactory receptor 136, Olfr118 - olfactory receptor 118, Olfr125 - olfactory receptor 125, Olfr131 - olfactory receptor 131, Olfr113 - olfactory receptor 113, Olfr122 - olfactory receptor 122, Olfr114 - olfactory receptor 114, Olfr127 - olfactory receptor 127, Olfr107 - olfactory receptor 107, Olfr126 - olfactory receptor 126, Olfr138 - olfactory rece…
GO:0007606	sensory perception of chemical stimulus	3.42e-07	0.000107	2	386	40	159	33	[Olfr137 - olfactory receptor 137, Olfr118 - olfactory receptor 118, Olfr136 - olfactory receptor 136, Olfr131 - olfactory receptor 131, Olfr125 - olfactory receptor 125, Olfr113 - olfactory receptor 113, Olfr122 - olfactory receptor 122, Olfr114 - olfactory receptor 114, Olfr127 - olfactory receptor 127, Olfr126 - olfactory receptor 126, Olfr107 - olfactory receptor 107, Olfr138 - olfactory rece…
GO:0050877	neurological system process	3.73e-07	0.000105	1.94	386	45	159	36	[Olfr137 - olfactory receptor 137, Olfr118 - olfactory receptor 118, Olfr136 - olfactory receptor 136, Olfr131 - olfactory receptor 131, Olfr125 - olfactory receptor 125, Olfr113 - olfactory receptor 113, Olfr122 - olfactory receptor 122, Olfr114 - olfactory receptor 114, Nf1 - neurofibromatosis 1, Olfr127 - olfactory receptor 127, Olfr126 - olfactory receptor 126, Olfr107 - olfactory receptor 10…
GO:0007186	G-protein coupled receptor signaling pathway	6.12e-06	0.00157	1.85	386	46	159	35	[Olfr137 - olfactory receptor 137, Olfr118 - olfactory receptor 118, Olfr136 - olfactory receptor 136, Olfr131 - olfactory receptor 131, Olfr125 - olfactory receptor 125, Olfr113 - olfactory receptor 113, Olfr122 - olfactory receptor 122, Olfr114 - olfactory receptor 114, Olfr127 - olfactory receptor 127, Olfr107 - olfactory receptor 107, Olfr126 - olfactory receptor 126, Olfr138 - olfactory rece…
GO:0032501	multicellular organismal process	5.03e-05	0.0118	1.49	386	82	180	57	[Capn8 - calpain 8, Enah - enabled homolog (drosophila), Unc79 - unc-79 homolog (c. elegans), Olfr136 - olfactory receptor 136, Olfr125 - olfactory receptor 125, Olfr113 - olfactory receptor 113, Olfr122 - olfactory receptor 122, Olfr114 - olfactory receptor 114, Nf1 - neurofibromatosis 1, Rnf180 - ring finger protein 180, Mafb - v-maf musculoaponeurotic fibrosarcoma oncogene family, protein b (a…
GO:0044707	single-multicellular organism process	5.03e-05	0.0109	1.49	386	82	180	57	[Capn8 - calpain 8, Enah - enabled homolog (drosophila), Unc79 - unc-79 homolog (c. elegans), Olfr136 - olfactory receptor 136, Olfr125 - olfactory receptor 125, Olfr113 - olfactory receptor 113, Olfr122 - olfactory receptor 122, Olfr114 - olfactory receptor 114, Nf1 - neurofibromatosis 1, Rnf180 - ring finger protein 180, Mafb - v-maf musculoaponeurotic fibrosarcoma oncogene family, protein b (a…
GO:0007165	signal transduction	8.33e-05	0.0168	1.5	386	92	159	57	[Olfr136 - olfactory receptor 136, Olfr125 - olfactory receptor 125, Olfr113 - olfactory receptor 113, Olfr122 - olfactory receptor 122, Il18rap - interleukin 18 receptor accessory protein, Olfr114 - olfactory receptor 114, Nf1 - neurofibromatosis 1, Cradd - casp2 and ripk1 domain containing adaptor with death domain, Akt3 - thymoma viral proto-oncogene 3, Il1rl2 - interleukin 1 receptor-like 2, …
GO:0007166	cell surface receptor signaling pathway	0.000161	0.0303	1.59	386	67	159	44	[Olfr137 - olfactory receptor 137, Olfr136 - olfactory receptor 136, Olfr118 - olfactory receptor 118, Olfr125 - olfactory receptor 125, Olfr131 - olfactory receptor 131, Olfr113 - olfactory receptor 113, Olfr122 - olfactory receptor 122, Olfr114 - olfactory receptor 114, Nf1 - neurofibromatosis 1, Il1rl1 - interleukin 1 receptor-like 1, Olfr127 - olfactory receptor 127, Olfr107 - olfactory recep…
GO:0050727	regulation of inflammatory response	0.000212	0.0375	96.5	386	4	2	2	[Il1rl2 - interleukin 1 receptor-like 2, Il1rl1 - interleukin 1 receptor-like 1]
GO:0019221	cytokine-mediated signaling pathway	0.000471	0.0782	77.2	386	5	2	2	[Il1rl2 - interleukin 1 receptor-like 2, Il1rl1 - interleukin 1 receptor-like 1]
GO:1903034	regulation of response to wounding	0.000471	0.0739	77.2	386	5	2	2	[Il1rl2 - interleukin 1 receptor-like 2, Il1rl1 - interleukin 1 receptor-like 1]
GO:0002696	positive regulation of leukocyte activation	0.000854	0.127	64.33	386	6	2	2	[Il1rl2 - interleukin 1 receptor-like 2, Il1rl1 - interleukin 1 receptor-like 1]
GO:0050867	positive regulation of cell activation	0.000854	0.121	64.33	386	6	2	2	[Il1rl2 - interleukin 1 receptor-like 2, Il1rl1 - interleukin 1 receptor-like 1]
