# Supplementary material for: Molecular and phenotypic distinction of the very recently evolved insular subspecies Mus musculus helgolandicus ZIMMERMANN, 1953
Source: BMC Evol Biol. 2015 Aug 14;15:160. doi: 10.1186/s12862-015-0439-5 (PMC4535776; doi:10.1186/s12862-015-0439-5)
Supplement: Additional file 4: Table S4. — Details of weight, body and tail lengths and scored dorsal and ventral color for Heligoland house mice. (XLS 29 kb) [file 12862_2015_439_MOESM4_ESM.xls]

## Sheet: Table S4
ID	Body weight/g	whole body	Head-body	Tail	Dorsal color	Ventral color
HG_01	16.2	16.1	8.5	7.6	Brown	creamy brown
HG_02	7.4	12.9	6.4	6.5	Brown	white
HG_03	14.5	14.1	7.1	7	dark brown	Creamy brown
HG_04	5.8	11.7	6.1	5.6	Brown	white
HG_05	4	9.4	4.4	5	dark brown	creamy brown
HG_06	13.7	15	7.1	7.9	dark brown	Creamy brown
HG_07	15.9	16.2	8	8.2	dark brown	Creamy brown
HG_08	-	14.6	7.4	7.2	Brown	white
HG_09	-	10.5	5.3	5.2	black	Brown
HG_10	-	16.2	8.3	7.9	black	creamy brown
HG_11	-	12.4	5.2	7.2	Black	Creamy brown
HG_12	-	11.2	4.9	6.3	dark brown	white
HG_13	-	-	-	8.6	dark brown	Creamy brown
HG_14	-	11.3	5.4	5.9	dark brown	creamy brown
HG_15	-	12.1	5.5	6.6	black	Creamy brown
HG_1450_1	-	17.3	9	8.3	Brown	Creamy brown
HG_1450_2	-	17.6	8.8	8.8	Brown	Creamy brown
