# Supplementary material for: Molecular and phenotypic distinction of the very recently evolved insular subspecies Mus musculus helgolandicus ZIMMERMANN, 1953
Source: BMC Evol Biol. 2015 Aug 14;15:160. doi: 10.1186/s12862-015-0439-5 (PMC4535776; doi:10.1186/s12862-015-0439-5)
Supplement: Additional file 5: Table S5. — Details of the primers used for microsatellite loci typing. (XLS 29 kb) [file 12862_2015_439_MOESM5_ESM.xls]

## Sheet: Table S5
Marker name	Chromosome	Primer Info	Primer's sequence F	Primer's sequence R	Label
D5Mit149	5	D5Mit149	TCAGGAAGTGATCTTCCAACG	ATCTGATGCCTCTGACCTTCA	HEX
Chr16_09	16	PP7B08	ACTAGCAGAGCCACTTCGGGAG	TCCCAGGATCGTCCAGCTCAGG	FAM
Chr11_31	11	PP4A02	TCCAGTCCCAGTTGCCAGACAC	AACCTGGTCTCAGAGGCTGTCG	HEX
Chr17_14	17	PP8A05	TCTATCAGATGGGCTCTGGGAG	TCATCCATGCAAAGTAGGCCTC	FAM
D9Mit330	9	D9Mit330	GAAATGAGGCTACTTACCACGG	GATATGTACATTCAGATGCATCCA	FAM
D1/EnsmusG22992	3	D1/EnsmusG22992	TAGAGCGTGAAGAAGAGGGC	AAGACTGACCAACATTCACGG	HEX
Chr3_38	3	PP6E9	GAGGCCAAGTGTCCAGCAGTGG	ACCAATCTGCATGCCATCATGG	FAM
E1/EnsmusG46849	15	E1/EnsmusG46849	GACAAGAAGGAGAGGGGGAG	ATCTGGCCACTTTGCTGAAG	HEX
D15Mit98	15	D12/D15Mit98	AGCACATTCTCCCAACAACC	CAAAACAAGCACAAAACAAATACA	FAM
D19Mit39	19	D19Mit39	GGAGGTCTCAGGAAATATTACTCC	ATTCCTGTGTAAAGGTGGATGG	HEX
Chr10_9	10	PP3A02	GCCGATAGCCTTGCTCTGGCTG	CCACTTGGTAAGGTGTCCATGC	FAM
D9Mit54	9	B9/D9Mit54	TGGGGATACTATGCCTTCTACTG	CAGGTCAAGGCTACTTTTATTTTC	FAM
D13Mit61	13	D13Mit61	TGCTCCAATACAACAAGGTCC	CCAGCCAAGGTGTGTTGAC	HEX
Chr08_22	8	PP10A02	AGAAAGCAGCTTACAGTCCCAG	TGGATTGGGATGAGCCTTGAAC	FAM
Chr04_07	4	PP10E08	AGGCTCCACCACGGAGCACCTC	GGAGGTTGAGTCCAGCCTAGTC	HEX
D14Mit203	14	P140a/D14Mit203	GTTAGCCAATTTAGAGGAGAGCC	CAGAACTCCAGTCTAACTATCACACA	HEX
X_2	X	PP2A01	ACTCTCAGGAATGTGTTGCGTC	TGGAGAGACCTTGGGCTACCCA	FAM
Chr02_31	2	PP8E11	ACTCGTGAGACACACAGTCCTG	GTGTCAGCCAACAGGCACTTGC	HEX
Chr12_04	12	PP9B08	ACACACGAGAAACCTCCTCTGC	ACCGTTGCTAGGTGAACGCGAC	FAM
D6Mit309	6	D6Mit309	TATGCTTTTTTTCAAATCTGTTGC	CACTAGGAAACCCACCCTGA	FAM
Chr18_06	18	PP9B10	TGACCATACCCGGCTATTGGCA	CCAAGGTTCCCAACAGAGCCTG	FAM
