# Supplementary material for: Molecular and phenotypic distinction of the very recently evolved insular subspecies Mus musculus helgolandicus ZIMMERMANN, 1953
Source: BMC Evol Biol. 2015 Aug 14;15:160. doi: 10.1186/s12862-015-0439-5 (PMC4535776; doi:10.1186/s12862-015-0439-5)
Supplement: Additional file 6: Table S6. — Primers used for mtDNA genome amplification and sequencing. (XLS 37 kb) [file 12862_2015_439_MOESM6_ESM.xls]

## Sheet: Table S6
Oligo Name	Sequence 5'-3'	annealing temperature		Oligo Name	Sequence 5'-3'	annealing temperature
mtF4	ttgacctttcagtgaagagg	62°C		mtF17b	aaaaaaattaatgatttcgactc	60°C
mtR4	agaacactattagggagagg	62°C		mtR17b	ttttaaactaattaccatttactctg	60°C
mtF5	agagaaggttattagggtgg	62°C		mtF19	aatcggttctattccactgc	62°C
mtR5	ttgtttctgctagggttgag	62°C		mtR19	gctagattagctagacttgc	62°C
mtF6	tcactattcggagctttacg	62°C		mtF20	catcatcactcctattctgc	62°C
mtR6	ggataaggtgtttaggtagc	62°C		mtR20	agaatttgattgatgtggtgg	62°C
mtF7	caagccctcttatttctagg	62°C		mtF21	tcttcattcttctactatccc	62°C
mtR7	gatagtagagttgagtagcg	62°C		mtR21	gtacttgagtgtagtagtgct	62°C
mtF8	ccattccacttctgattacc	62°C		mtF22	aggaaaatcagcacaatttgg	62°C
mtR8	tgcttatgatagctagggtg	62°C		mtR22	gacaaatcctgcaaagatgc	62°C
mtF9	cactcatagcaataatagctc	62°C		mtF23	acagctatgtacagcatacg	62°C
mtR9	aaaagcatgggcagttacg	62°C		mtR23	atgatgttggagttatgttgg	62°C
mtF9b	aatggcggtagaagtcttag	60°C		mtF24	tactaccatcattcaagtagc	62°C
mtR9b	Tttttcggcggtagaagtag	60°C		mtR24	tctgatgtgtagtgtatggc	62°C
mtF10	ggaatagtgggtactgcac	62°C		mtF25	cactcattcattgacctacc	62°C
mtR10	gctgatgtaaagtaagctcg	62°C		mtR25	gtatagtaggggtgaaatgg	62°C
mtF11	ctgctcctattatcactacc	62°C		mtF26	gctttccacttcatcttacc	62°C
mtR11	ttgctcatgtgtcatctagg	62°C		mtR26	tcatttcaggtttacaagacc	62°C
mtF12	gatacatactatgtagtagcc	60°C		mtF27	cttatcttaacctgaattggg	62°C
mtR12	gatatagaggactaaggagc	60°C		mtR27	cacagttatgttggtcatgg	62°C
mtF13	tccaacttggtctacaagac	58°C		mtF28	gaaactttatcagacatctgg	62°C
mtR13	ttgatgtatctagttgtgg	58°C		mtR28	tctatggaggtttgcatgtg	62°C
mtF14	tgtcctagaaatggttccac	60°C		mtF29	tgtatcccataaacacaaagg	62°C
mtR14	tttagtttgtgtcggaagcc	60°C		mtR29	gctgaattagcaagagatgg	62°C
Additional sequencing primers
mtF7b	gatccgagcatcttatccacgct	64°C
mtR7b	tctggtaatcagaagtggaatgg	64°C
mtF7t	gggcccataccccgaaaacgt	64°C
mtR7t	ggttgagtagagtgagggatgg	64°C
mt18bis_F	cataagctccataccaatcccca	60°C
mt18bis_R	atgagggcaattagcagtgga	60°C
mt21bis_F	cttaggaaccaaaaaccttggtg	68°C
mt21bis_R	gtagtgctgaaactggtgtagg	68°C
