# Supplementary material for: Molecular and phenotypic distinction of the very recently evolved insular subspecies Mus musculus helgolandicus ZIMMERMANN, 1953
Source: BMC Evol Biol. 2015 Aug 14;15:160. doi: 10.1186/s12862-015-0439-5 (PMC4535776; doi:10.1186/s12862-015-0439-5)
Supplement: Additional file 7: Table S7. — List of mice skull specimens for the mice used for this study. (XLS 36 kb) [file 12862_2015_439_MOESM7_ESM.xls]

## Sheet: Table S7
Samples from 1935-1936
No.	Location of samples	Land	Location of skull collection	Species	Date of collection	Collection number	Sex
1	North sea, Helgoland	Germany	Zoological Museum Berlin	M. musculus	1935-1936	ZMB_105261	M
2	North sea, Helgoland	Germany	Zoological Museum Berlin	M. musculus	1935-1936	ZMB_105262	F
3	North sea, Helgoland	Germany	Zoological Museum Berlin	M. musculus	1935-1936	ZMB_105263	-
4	North sea, Helgoland	Germany	Zoological Museum Berlin	M. musculus	1935-1936	ZMB_105264	-
5	North sea, Helgoland	Germany	Zoological Museum Berlin	M. musculus	1935-1936	ZMB_105265	-
6	North sea, Helgoland	Germany	Zoological Museum Berlin	M. musculus	1935-1936	ZMB_105266	-
7	North sea, Helgoland	Germany	Zoological Museum Berlin	M. musculus	1935-1936	ZMB_105267	F
8	North sea, Helgoland	Germany	Zoological Museum Berlin	M. musculus	1935-1936	ZMB_105268	M
9	North sea, Helgoland	Germany	Zoological Museum Berlin	M. musculus	1935-1936	ZMB_105269	F
10	North sea, Helgoland	Germany	Zoological Museum Berlin	M. musculus	1935-1936	ZMB_105270	F
11	North sea, Helgoland	Germany	Zoological Museum Berlin	M. musculus	1935-1936	ZMB_105271	F
12	North sea, Helgoland	Germany	Zoological Museum Berlin	M. musculus	1935-1936	ZMB_105272	M
13	North sea, Helgoland	Germany	Zoological Museum Berlin	M. musculus	1935-1936	ZMB_105273	M
14	North sea, Helgoland	Germany	Zoological Museum Berlin	M. musculus	1935-1936	ZMB_105274	M
15	North sea, Helgoland	Germany	Zoological Museum Berlin	M. musculus	1935-1936	ZMB_105275	F
16	North sea, Helgoland	Germany	Zoological Museum Berlin	M. musculus	1935-1936	ZMB_105276	F
17	North sea, Helgoland	Germany	Zoological Museum Berlin	M. musculus	1935-1936	ZMB_105277	F
18	North sea, Helgoland	Germany	Zoological Museum Berlin	M. musculus	1935-1936	ZMB_105278	M
19	North sea, Helgoland	Germany	Zoological Museum Berlin	M. musculus	1935-1936	ZMB_105279	-
20	North sea, Helgoland	Germany	Zoological Museum Berlin	M. musculus	1935-1936	ZMB_105280	M
21	North sea, Helgoland	Germany	Zoological Museum Berlin	M. musculus	1935-1936	ZMB_105281	M
22	North sea, Helgoland	Germany	Zoological Museum Berlin	M. musculus	1935-1936	ZMB_105282	F
23	North sea, Helgoland	Germany	Zoological Museum Berlin	M. musculus	1935-1936	ZMB_105283	-
Samples from 1964 - 1971
No.	Location of samples	Land	Location of skull collection	Species	Date of collection	Collection number	Sex
1	North sea, Helgoland	Germany	Haustierkd. Univ. Kiel	M. musculus	29/9/1964	4657	F
2	North sea, Helgoland	Germany	Haustierkd. Univ. Kiel	M. musculus	1963-07-12	4661	M
3	North sea, Helgoland	Germany	Haustierkd. Univ. Kiel	M. musculus	1964-12-11	4668	F
4	North sea, Helgoland	Germany	Haustierkd. Univ. Kiel	M. musculus	1957-12-14	9180	M
5	North sea, Helgoland	Germany	Haustierkd. Univ. Kiel	M. musculus	1959-10-04	9188	M
6	North sea, Helgoland	Germany	Haustierkd. Univ. Kiel	M. musculus	22/4/1959	9190	F
7	North sea, Helgoland	Germany	Haustierkd. Univ. Kiel	M. musculus	23/4/1959	9191	F
8	North sea, Helgoland	Germany	Haustierkd. Univ. Kiel	M. musculus	1959-02-05	9192	F
9	North sea, Helgoland	Germany	Haustierkd. Univ. Kiel	M. musculus	1960-09-12	9201	M
10	North sea, Helgoland	Germany	Haustierkd. Univ. Kiel	M. musculus	1960-09-12	9202	-
11	North sea, Helgoland	Germany	Haustierkd. Univ. Kiel	M. musculus	26/4/1963	9203	M
12	North sea, Helgoland	Germany	Haustierkd. Univ. Kiel	M. musculus	1969-12-06	10008	M
13	North sea, Helgoland	Germany	Haustierkd. Univ. Kiel	M. musculus	26/6/1969	10011	F
14	North sea, Helgoland	Germany	Haustierkd. Univ. Kiel	M. musculus	15/5/1969	10013	M
15	North sea, Helgoland	Germany	Haustierkd. Univ. Kiel	M. musculus	24/11/69	10418	M
16	North sea, Helgoland	Germany	Haustierkd. Univ. Kiel	M. musculus	24/11/1969	10420	M
17	North sea, Helgoland	Germany	Haustierkd. Univ. Kiel	M. musculus	29/5/1970	11248	F
18	North sea, Helgoland	Germany	Haustierkd. Univ. Kiel	M. musculus	30/6/1970	11250	M
19	North sea, Helgoland	Germany	Haustierkd. Univ. Kiel	M. musculus	1970-02-07	11251	M
20	North sea, Helgoland	Germany	Haustierkd. Univ. Kiel	M. musculus	30/6/1970	11255	F
21	North sea, Helgoland	Germany	Haustierkd. Univ. Kiel	M. musculus	25/11/1970	11686	M
22	North sea, Helgoland	Germany	Haustierkd. Univ. Kiel	M. musculus	1970-06-08	11690	F
23	North sea, Helgoland	Germany	Haustierkd. Univ. Kiel	M. musculus	1970-12-11	11691	F
24	North sea, Helgoland	Germany	Haustierkd. Univ. Kiel	M. musculus	18/11/1970	11698	M
25	North sea, Helgoland	Germany	Haustierkd. Univ. Kiel	M. musculus	1970-10-09	11699	M
26	North sea, Helgoland	Germany	Haustierkd. Univ. Kiel	M. musculus	1970-12-02	11703	F
27	North sea, Helgoland	Germany	Haustierkd. Univ. Kiel	M. musculus	26/5/1971	12387	M
Samples from 2008-2012
No.	Location of samples	Land	Location of skull collection	Species	Date of collection	Collection number	Sex
1	North sea, Helgoland	Germany	Max-Planck Institute	M. musculus	2008-07-22	HG-1450_1	M
2	North sea, Helgoland	Germany	Max-Planck Institute	M. musculus	2008-07-23	HG-1450_2	F
3	North sea, Helgoland	Germany	Max-Planck Institute	M. musculus	2012-06-06	HG_01	M
4	North sea, Helgoland	Germany	Max-Planck Institute	M. musculus	2012-06-06	HG_03	M
5	North sea, Helgoland	Germany	Max-Planck Institute	M. musculus	2012-06-06	HG_02	M
6	North sea, Helgoland	Germany	Max-Planck Institute	M. musculus	2012-07-06	HG_04	M
7	North sea, Helgoland	Germany	Max-Planck Institute	M. musculus	2012-07-06	HG_05	M
8	North sea, Helgoland	Germany	Max-Planck Institute	M. musculus	2012-07-06	HG_06	F
9	North sea, Helgoland	Germany	Max-Planck Institute	M. musculus	2012-08-06	HG_07	M
10	North sea, Helgoland	Germany	Max-Planck Institute	M. musculus	2004-06-14	HG_08	M
11	North sea, Helgoland	Germany	Max-Planck Institute	M. musculus	2004-08-28	HG_09	M
12	North sea, Helgoland	Germany	Max-Planck Institute	M. musculus	2008-04-19	HG_10	M
13	North sea, Helgoland	Germany	Max-Planck Institute	M. musculus	2012-03-05	HG_11	F
14	North sea, Helgoland	Germany	Max-Planck Institute	M. musculus	2010-10-19	HG_12	M
15	North sea, Helgoland	Germany	Max-Planck Institute	M. musculus	2011-12-04	HG_13	F
16	North sea, Helgoland	Germany	Max-Planck Institute	M. musculus	2012-05-17	HG_14	M
17	North sea, Helgoland	Germany	Max-Planck Institute	M. musculus	2012-05-17	HG_15	M
