# Supplementary material for: Molecular and phenotypic distinction of the very recently evolved insular subspecies Mus musculus helgolandicus ZIMMERMANN, 1953
Source: BMC Evol Biol. 2015 Aug 14;15:160. doi: 10.1186/s12862-015-0439-5 (PMC4535776; doi:10.1186/s12862-015-0439-5)
Supplement: Additional file 8: Table S8. — List of mandible landmarks raw coordinates. (XLS 48 kb) [file 12862_2015_439_MOESM8_ESM.xls]

## Sheet: Landmarks raw coordinates
ID	Population	RawCoord1	RawCoord2	RawCoord3	RawCoord4	RawCoord5	RawCoord6	RawCoord7	RawCoord8	RawCoord9	RawCoord10	RawCoord11	RawCoord12	RawCoord13	RawCoord14	RawCoord15	RawCoord16	RawCoord17	RawCoord18	RawCoord19	RawCoord20	RawCoord21	RawCoord22	RawCoord23	RawCoord24	RawCoord25	RawCoord26	RawCoord27	RawCoord28
HG_IFH_10008	Helgolandicus_IFH_1950s-1970s	658	193	569	160	512	182	419	217	299	315	326	271	255	278	188	241	267	165	210	113	265	85	365	115	467	95	575	104
HG_IFH_10011	Helgolandicus_IFH_1950s-1970s	621	247	523	206	465	246	360	266	209	369	231	319	135	329	77	285	166	198	99	131	132	97	313	140	408	125	525	131
HG_IFH_10013	Helgolandicus_IFH_1950s-1970s	618	279	516	241	465	278	356	301	205	406	232	355	135	361	77	315	175	232	116	159	164	129	319	173	412	162	530	171
HG_IFH_10418	Helgolandicus_IFH_1950s-1970s	840	317	760	277	693	315	583	334	421	436	450	389	344	388	290	341	396	266	339	192	386	168	532	209	635	197	763	211
HG_IFH_10420	Helgolandicus_IFH_1950s-1970s	616	240	517	199	459	246	347	258	190	362	216	310	109	316	54	267	157	186	85	110	134	80	310	128	394	118	529	124
HG_IFH_11248	Helgolandicus_IFH_1950s-1970s	630	219	531	182	477	229	368	253	208	366	232	314	130	318	78	267	171	203	101	116	145	92	316	126	421	104	549	111
HG_IFH_11250	Helgolandicus_IFH_1950s-1970s	626	243	537	206	483	237	381	263	227	370	252	324	175	324	108	286	190	201	121	137	172	111	331	145	421	127	555	139
HG_IFH_11251	Helgolandicus_IFH_1950s-1970s	611	227	507	194	468	225	359	255	237	352	249	306	160	312	90	276	170	198	106	120	151	103	309	139	410	117	528	125
HG_IFH_11255	Helgolandicus_IFH_1950s-1970s	651	251	555	215	504	247	398	272	268	370	280	323	193	336	129	298	218	211	160	154	199	125	335	154	431	142	561	145
HG_IFH_11686	Helgolandicus_IFH_1950s-1970s	858	246	758	214	703	267	596	290	450	400	472	353	375	360	318	313	392	227	323	135	371	105	554	150	648	133	775	137
HG_IFH_11690	Helgolandicus_IFH_1950s-1970s	643	172	553	138	502	181	398	209	253	321	274	270	196	282	129	239	211	161	144	93	182	56	344	86	442	68	565	73
HG_IFH_11691	Helgolandicus_IFH_1950s-1970s	634	427	548	384	480	433	371	442	182	536	225	494	130	487	62	433	175	354	98	260	143	239	333	307	443	291	556	306
HG_IFH_11698	Helgolandicus_IFH_1950s-1970s	643	250	561	204	500	246	387	258	225	364	260	320	173	316	112	262	214	191	142	120	184	81	356	134	458	122	569	139
HG_IFH_11699	Helgolandicus_IFH_1950s-1970s	652	222	564	187	504	223	400	253	241	365	278	314	194	319	125	278	214	205	143	132	179	99	353	135	449	114	577	126
HG_IFH_11703	Helgolandicus_IFH_1950s-1970s	618	225	518	186	463	227	356	249	205	358	225	302	131	312	72	262	158	186	93	112	148	78	308	121	411	108	532	116
HG_IFH_12387	Helgolandicus_IFH_1950s-1970s	694	250	621	215	562	252	459	268	311	367	341	334	241	327	180	266	269	198	210	127	254	89	422	140	511	129	634	145
HG_IFH_4657	Helgolandicus_IFH_1950s-1970s	625	192	533	162	476	213	368	239	195	357	233	299	138	309	81	260	165	186	96	87	133	65	284	103	415	85	545	87
HG_IFH_4661	Helgolandicus_IFH_1950s-1970s	628	217	538	181	483	220	373	246	244	357	251	315	148	323	98	284	174	200	105	118	149	86	320	123	430	105	549	114
HG_IFH_4668	Helgolandicus_IFH_1950s-1970s	591	267	496	224	445	266	332	284	175	389	214	341	126	344	74	305	151	212	87	156	135	124	283	161	397	146	517	162
HG_IFH_9180	Helgolandicus_IFH_1950s-1970s	608	293	525	256	466	299	362	316	218	418	240	374	155	379	95	338	184	261	120	201	169	167	314	198	415	181	538	190
HG_IFH_9188	Helgolandicus_IFH_1950s-1970s	619	260	539	221	480	264	367	283	226	384	245	337	152	341	82	296	168	216	107	140	154	112	308	162	421	141	555	151
HG_IFH_9190	Helgolandicus_IFH_1950s-1970s	875	278	781	234	725	276	618	299	445	413	485	364	400	358	330	313	413	239	347	153	382	122	565	173	672	150	800	165
HG_IFH_9191	Helgolandicus_IFH_1950s-1970s	851	302	753	260	695	319	586	330	387	450	430	398	341	399	281	350	384	263	304	170	345	141	531	191	646	174	765	179
HG_IFH_9192	Helgolandicus_IFH_1950s-1970s	649	249	565	211	509	249	409	271	268	376	289	326	208	330	148	296	226	218	162	149	210	120	353	157	452	137	584	153
HG_IFH_9201	Helgolandicus_IFH_1950s-1970s	642	255	565	222	512	261	410	284	285	387	293	334	211	343	146	306	221	239	172	184	208	139	351	167	447	149	583	163
HG_IFH_9202	Helgolandicus_IFH_1950s-1970s	608	481	525	444	470	490	360	510	217	614	234	566	152	570	88	533	183	449	108	376	141	344	299	388	409	370	541	379
HG_IFH_9203	Helgolandicus_IFH_1950s-1970s	634	210	542	176	492	212	386	243	250	356	273	306	183	306	129	272	196	193	144	127	190	91	331	125	425	103	554	111
HG_MPI_01	Helgolandicus_MPI_2004-2012	864	290	769	245	712	276	607	295	445	397	474	350	374	342	329	291	416	224	356	144	412	113	565	169	664	161	783	175
HG_MPI_02	Helgolandicus_MPI_2004-2012	648	242	551	199	501	243	392	256	233	356	256	322	163	318	113	272	208	185	145	123	210	97	355	139	460	128	562	135
HG_MPI_03	Helgolandicus_MPI_2004-2012	630	282	538	240	488	265	374	284	235	382	258	336	187	339	137	299	212	230	161	169	218	137	347	176	435	167	554	177
HG_MPI_04	Helgolandicus_MPI_2004-2012	672	239	588	199	537	223	437	248	324	345	341	304	264	309	216	277	290	200	233	151	293	121	377	140	490	131	603	145
HG_MPI_06	Helgolandicus_MPI_2004-2012	613	284	525	237	468	271	360	282	202	375	230	331	156	327	96	278	181	213	137	138	190	111	332	158	427	153	546	172
HG_MPI_07	Helgolandicus_MPI_2004-2012	861	353	774	311	712	344	604	353	416	442	464	407	373	392	319	342	425	272	347	198	400	173	573	229	677	224	787	242
HG_MPI_08	Helgolandicus_MPI_2004-2012	857	360	767	317	716	346	605	356	450	453	474	406	374	404	328	348	415	284	374	212	422	179	575	234	681	232	789	252
HG_MPI_09	Helgolandicus_MPI_2004-2012	651	327	573	291	522	315	426	347	323	429	342	392	254	397	187	360	262	300	210	222	259	182	376	226	468	215	592	232
HG_MPI_12	Helgolandicus_MPI_2004-2012	643	304	560	267	515	287	408	306	265	389	292	353	223	354	173	312	250	246	205	187	254	161	369	197	470	189	578	208
HG_MPI_13	Helgolandicus_MPI_2004-2012	854	398	758	350	697	393	578	401	405	491	439	464	349	452	293	394	392	333	331	231	383	216	552	268	652	258	782	283
HG_MPI_1450_02	Helgolandicus_MPI_2004-2012	619	773	532	727	464	786	346	786	157	889	185	833	100	828	40	772	142	692	79	605	126	586	308	642	424	636	553	657
HG_MPI_15	Helgolandicus_MPI_2004-2012	646	314	562	276	510	301	401	327	268	424	296	384	216	379	151	334	235	258	193	207	244	183	359	214	461	201	575	212
HG_ZMB_105261	Helgolandicus_ZMB_1930s	633	240	543	201	480	257	370	270	208	379	231	326	136	332	82	276	188	195	121	125	174	95	326	140	443	126	559	134
HG_ZMB_105262	Helgolandicus_ZMB_1930s	618	285	535	247	474	287	367	308	217	417	227	365	148	364	89	319	184	226	132	158	183	134	307	181	414	167	550	178
HG_ZMB_105263	Helgolandicus_ZMB_1930s	621	236	527	198	462	255	353	279	196	382	221	331	130	349	59	292	159	207	83	131	144	103	310	146	411	126	544	129
HG_ZMB_105264	Helgolandicus_ZMB_1930s	637	255	558	221	490	276	382	294	232	400	261	361	180	358	113	312	185	242	124	161	179	129	331	172	445	150	572	157
HG_ZMB_105265	Helgolandicus_ZMB_1930s	557	518	470	480	408	535	299	550	151	655	171	609	84	610	23	562	113	477	46	400	76	365	253	418	355	400	480	411
HG_ZMB_105266	Helgolandicus_ZMB_1930s	497	521	420	484	366	515	264	543	153	621	158	586	91	587	28	548	103	482	60	420	110	389	222	435	308	415	432	424
HG_ZMB_105271	Helgolandicus_ZMB_1930s	655	232	576	191	522	228	422	250	291	339	312	297	224	305	177	264	259	191	214	126	264	97	368	136	472	120	591	130
HG_ZMB_105273	Helgolandicus_ZMB_1930s	644	253	550	217	490	272	385	289	234	391	257	347	169	350	96	304	191	225	129	143	199	118	334	160	438	145	564	148
HG_ZMB_105274	Helgolandicus_ZMB_1930s	628	296	536	246	482	287	374	309	230	396	253	362	189	351	120	304	199	237	132	167	175	137	324	184	426	168	559	183
HG_ZMB_105275	Helgolandicus_ZMB_1930s	585	480	499	445	438	493	330	510	181	608	215	563	134	557	64	517	152	454	88	367	135	346	281	387	389	370	518	379
HG_ZMB_105276	Helgolandicus_ZMB_1930s	633	494	536	449	480	497	362	509	220	604	233	559	142	560	88	510	185	432	126	355	174	331	330	377	430	368	554	376
HG_ZMB_105277	Helgolandicus_ZMB_1930s	643	234	559	193	501	234	397	255	260	358	272	313	190	312	131	270	223	191	165	120	205	88	348	134	449	121	576	131
HG_ZMB_105278	Helgolandicus_ZMB_1930s	608	286	521	243	467	283	359	304	243	401	242	358	160	357	102	315	184	234	126	165	172	141	308	179	415	168	539	178
HG_ZMB_105279	Helgolandicus_ZMB_1930s	628	244	532	205	475	261	361	282	209	397	230	349	139	361	77	310	171	219	99	131	153	107	300	150	416	127	548	136
HG_ZMB_105280	Helgolandicus_ZMB_1930s	513	648	548	577	514	515	491	407	392	297	436	298	429	210	466	161	527	237	608	187	641	235	608	353	623	466	609	588
HG_ZMB_105281	Helgolandicus_ZMB_1930s	631	256	539	221	485	275	377	297	220	399	251	356	160	358	106	309	180	239	116	159	158	129	311	175	422	151	556	151
DDeuF10018M387	Domesticus_Frankfurt	387	168	326	152	292	179	221	209	152	283	164	260	97	266	57	248	102	184	71	144	97	116	176	129	247	109	332	105
DDeuF10029M391	Domesticus_Frankfurt	405	193	335	176	308	204	242	233	161	311	174	286	113	290	78	265	114	212	73	164	108	137	191	154	263	132	340	126
DDeuF10263M392	Domesticus_Frankfurt	447	166	377	135	339	158	253	184	151	257	161	233	96	230	43	187	115	133	63	66	118	47	242	82	315	76	394	83
DDeuF45123M394	Domesticus_Frankfurt	440	191	369	163	334	200	250	221	145	298	168	269	106	269	49	233	109	174	62	113	107	90	210	122	295	101	379	104
DDeuF9289M369	Domesticus_Frankfurt	450	266	382	241	353	268	276	294	169	366	185	337	132	331	80	299	138	244	94	186	131	168	243	195	307	183	389	185
DDeuF9321M370	Domesticus_Frankfurt	447	201	376	173	347	203	264	222	165	300	189	271	123	271	82	233	141	181	100	121	145	104	236	130	312	117	389	122
DDeuF9390M373	Domesticus_Frankfurt	444	225	373	203	343	224	267	260	194	332	209	308	147	313	107	292	152	229	115	184	154	161	228	176	300	156	376	154
DDeuF9392M376	Domesticus_Frankfurt	453	387	386	358	351	377	277	395	184	461	200	440	150	435	109	408	157	361	129	309	162	289	244	312	319	303	394	310
DDeuF9396M377	Domesticus_Frankfurt	439	197	370	177	342	200	272	226	180	294	194	270	136	263	91	236	139	188	102	135	139	113	222	138	296	122	374	123
DDeuF9466M378	Domesticus_Frankfurt	447	142	376	123	346	149	272	178	183	253	201	227	144	228	95	200	141	146	103	100	133	71	226	87	302	70	381	67
DDeuF9932M381	Domesticus_Frankfurt	456	289	388	262	358	286	282	300	190	365	213	345	150	341	109	315	159	264	119	207	156	189	250	215	322	207	396	214
DDeuF9987M386	Domesticus_Frankfurt	401	162	341	139	302	164	226	189	154	256	158	237	96	232	59	204	101	159	71	110	97	84	183	104	257	87	343	91
DDeuF9361M374	Domesticus_Frankfurt	449	180	377	151	343	188	264	199	150	275	177	244	118	243	71	207	131	148	79	85	114	61	240	101	315	89	387	91
DDeuF9793M380	Domesticus_Frankfurt	461	201	391	180	361	207	289	233	214	306	224	277	164	288	120	263	166	199	124	162	153	137	250	152	314	132	397	131
DDeuF9527M379	Domesticus_Frankfurt	426	218	360	195	320	221	245	244	159	321	172	297	112	296	72	265	122	205	75	159	112	132	212	158	282	145	362	145
DIraF46375M434	Domesticus_Iran	467	354	407	328	375	358	291	369	220	436	226	417	141	414	111	387	174	332	145	283	175	261	263	286	344	273	414	278
DIraF46376M435	Domesticus_Iran	449	213	383	185	347	214	270	230	189	300	192	283	120	276	80	244	146	194	116	131	151	117	235	148	324	132	392	140
DIraF46379M438	Domesticus_Iran	687	517	631	490	592	519	513	531	422	599	430	576	362	562	323	528	389	484	366	424	404	407	488	442	567	429	641	441
DIraF46381M439	Domesticus_Iran	470	159	410	130	377	154	299	170	199	242	218	220	157	213	114	177	176	133	145	76	187	57	261	88	343	75	421	82
DIraF46385M443	Domesticus_Iran	455	194	388	170	354	205	277	220	196	295	207	270	126	273	93	245	144	193	118	131	153	111	236	137	311	121	397	122
DIraF46386M444	Domesticus_Iran	687	483	626	456	590	484	510	499	395	571	423	549	349	548	319	517	383	464	349	400	381	374	489	409	561	401	634	407
DIraF46391M449	Domesticus_Iran	473	311	408	290	380	315	305	333	197	412	225	386	163	384	120	353	175	299	131	251	172	220	265	250	340	236	416	240
DIraF46392M450	Domesticus_Iran	451	301	384	272	357	292	277	307	166	385	195	353	125	349	88	318	149	273	114	212	146	192	233	217	327	206	389	213
DIraF46626M451	Domesticus_Iran	709	499	639	475	607	514	524	537	423	623	441	593	356	597	317	559	381	499	348	438	390	416	483	442	570	423	641	415
DIraF46627M452	Domesticus_Iran	455	187	398	164	368	185	292	210	224	284	231	256	173	268	128	242	179	191	145	143	171	116	250	133	327	115	399	117
DIraF46633M458	Domesticus_Iran	448	307	386	291	363	309	286	348	218	423	230	399	164	412	127	389	167	334	136	283	170	258	237	273	310	248	383	241
DIraF46635M460	Domesticus_Iran	481	262	416	237	378	264	302	283	175	373	203	339	130	335	89	304	158	244	120	178	165	157	263	189	346	178	423	180
DIraF46638M464	Domesticus_Iran	450	518	388	495	359	525	275	544	172	616	190	588	118	589	74	555	142	500	109	428	148	416	245	449	330	435	392	438
DIraF46383M441	Domesticus_Iran	464	174	392	148	363	180	285	191	185	266	212	231	129	238	93	198	164	145	127	100	162	76	262	107	336	93	405	100
DIraF46384M442	Domesticus_Iran	450	260	385	245	364	267	296	295	219	378	218	350	164	349	119	322	169	262	138	227	164	204	247	220	322	201	389	197
DIraF46390M448	Domesticus_Iran	454	299	387	275	355	303	282	323	179	410	202	381	126	377	86	345	144	276	98	216	141	202	249	231	315	219	392	219
DkerWG26M755	Domesticus_Kerguelen	447	210	384	183	351	198	276	216	186	284	197	264	121	242	91	219	150	173	118	121	152	100	236	131	323	123	398	132
DkerWG28M759	Domesticus_Kerguelen	439	391	365	367	336	391	262	412	162	492	178	467	116	459	67	422	122	374	92	317	126	295	221	326	294	312	376	313
DkerWG32M763	Domesticus_Kerguelen	453	263	388	232	361	243	281	250	183	308	195	286	136	263	102	225	167	185	146	132	180	115	263	161	341	163	404	179
DkerWG34M765	Domesticus_Kerguelen	428	306	361	279	331	297	260	320	166	395	175	372	105	354	65	318	120	275	83	212	125	196	216	234	294	223	371	229
DkerWG35M766	Domesticus_Kerguelen	458	327	389	302	358	322	281	342	202	417	205	394	133	384	94	353	145	309	116	256	156	228	236	258	323	244	400	250
DkerWG41M806	Domesticus_Kerguelen	462	273	396	244	364	265	288	282	199	351	205	329	136	312	96	280	151	228	120	173	164	157	248	192	328	181	409	191
DkerWG42M807	Domesticus_Kerguelen	444	338	383	321	348	344	277	368	207	452	211	428	141	423	97	401	145	356	94	292	132	267	225	290	301	272	387	273
DkerWG43M808	Domesticus_Kerguelen	457	211	401	188	365	207	292	221	206	293	214	272	153	259	112	231	160	190	137	139	179	112	247	143	332	131	411	140
DkerWG47M811	Domesticus_Kerguelen	442	318	373	297	347	321	270	345	191	430	200	406	138	399	94	376	141	323	103	269	140	250	223	266	297	249	379	247
DkerWG49M812	Domesticus_Kerguelen	458	252	394	225	357	248	279	260	166	333	183	309	114	284	75	244	138	207	103	142	153	126	243	165	323	160	411	171
DkerWG50M813	Domesticus_Kerguelen	473	283	400	257	364	289	291	303	167	381	191	355	128	343	86	305	144	261	97	187	132	173	248	213	326	199	409	201
DkerWG52M909	Domesticus_Kerguelen	460	188	395	161	361	190	288	203	171	281	192	258	132	235	89	200	147	158	105	99	146	83	242	113	324	100	405	108
DkerWG31M762	Domesticus_Kerguelen	461	225	393	197	367	212	289	225	194	292	205	265	153	256	115	225	178	166	148	126	184	106	264	139	343	138	405	150
DkerWG37M802	Domesticus_Kerguelen	460	593	387	564	354	592	280	608	179	689	189	659	117	647	70	608	134	546	88	504	127	479	245	512	326	504	400	510
DkerWG55M912	Domesticus_Kerguelen	459	252	393	222	356	249	281	259	168	332	184	305	112	282	73	242	139	193	103	144	144	124	252	166	337	158	396	168
Mucas360999M2638	Castaneus_Taiwan	458	199	403	171	365	200	287	211	198	262	216	249	144	243	108	219	169	170	134	103	169	87	259	126	334	114	411	123
Mucas361001M2639	Castaneus_Taiwan	352	409	299	388	274	406	195	421	120	471	137	453	86	454	46	434	98	386	64	340	98	318	172	346	237	337	305	344
Mucas361003M2636	Castaneus_Taiwan	403	202	350	179	316	207	242	222	147	287	168	265	101	258	62	228	114	185	82	125	125	106	203	140	284	128	354	131
Mucas361004M2651	Castaneus_Taiwan	379	189	319	163	291	187	217	200	109	264	133	242	76	239	38	209	96	164	61	108	97	88	186	118	257	106	324	116
Mucas361008M2654	Castaneus_Taiwan	428	247	368	230	341	259	276	282	188	360	204	333	141	334	99	309	143	266	108	210	142	179	232	205	294	187	376	181
Mucas361009M2649	Castaneus_Taiwan	443	253	381	227	347	254	277	275	177	341	200	316	123	317	84	284	141	241	111	170	149	152	245	183	314	171	388	176
Mucas361010M2647	Castaneus_Taiwan	386	370	324	350	291	378	217	396	128	477	146	450	87	446	39	420	88	371	52	321	85	297	177	318	255	301	333	299
Mucas362135M2653	Castaneus_Taiwan	387	261	332	246	307	269	238	301	187	363	189	344	130	354	88	338	127	289	98	253	131	223	187	232	258	209	337	203
Mucas362137M2646	Castaneus_Taiwan	457	108	393	82	360	107	285	131	187	198	203	179	159	173	103	141	157	96	128	40	166	19	248	44	331	28	403	34
Mucas362141M2648	Castaneus_Taiwan	374	382	316	359	287	379	215	403	145	469	154	447	97	443	68	415	102	373	78	335	102	307	182	324	244	311	323	315
Mucas362143M2650	Castaneus_Taiwan	376	369	327	349	291	372	221	390	145	453	157	437	94	433	58	407	103	362	70	315	110	289	190	311	257	298	331	306
Mucas361002M2637	Castaneus_Taiwan	356	387	305	370	273	393	203	410	132	471	146	448	81	455	54	430	99	374	73	339	102	318	170	340	236	326	312	333
Mucas361005M2634	Castaneus_Taiwan	442	134	377	114	344	151	268	166	161	241	180	220	114	210	65	173	119	119	79	65	124	39	223	73	306	52	385	55
Mucas362132M2652	Castaneus_Taiwan	455	387	398	369	374	387	305	415	246	477	246	452	177	463	149	444	192	387	154	361	188	332	261	345	330	327	399	326
MungF52150M331	Musculus_Hungary	436	384	378	355	347	377	279	388	208	445	213	424	145	420	109	394	167	353	135	294	173	278	257	307	325	299	391	309
MungF52152M333	Musculus_Hungary	406	272	348	253	314	278	243	309	164	388	180	365	118	371	71	346	128	295	80	240	110	216	203	232	276	209	351	205
MungF52157M338	Musculus_Hungary	464	300	403	277	369	306	294	321	196	387	224	364	161	361	119	324	174	286	147	215	184	206	269	237	343	224	408	227
MungF52158M339	Musculus_Hungary	436	129	378	110	344	141	267	160	191	234	205	204	140	213	92	182	141	128	100	73	138	54	237	73	312	59	381	58
MungF52159M340	Musculus_Hungary	418	210	358	185	322	214	242	228	152	297	170	274	105	274	68	238	118	188	95	123	125	106	218	139	295	130	365	134
MungF58231M345	Musculus_Hungary	704	228	640	207	608	239	528	253	434	331	448	308	387	310	336	273	386	223	354	159	393	135	498	167	580	152	648	157
MungF52151M332	Musculus_Hungary	436	295	369	266	334	300	256	312	175	377	189	354	113	358	63	327	130	269	82	216	120	193	216	220	307	211	381	216
MungF58233M368	Musculus_Hungary	484	493	423	465	388	498	312	517	209	602	229	576	161	568	118	539	171	483	130	407	168	389	286	427	356	411	431	414
MungF58236M358	Musculus_Hungary	705	544	654	529	623	553	544	564	450	629	470	608	408	599	371	563	427	518	403	464	440	442	521	475	594	469	659	475
MungF58239M361	Musculus_Hungary	470	137	409	108	380	132	299	144	224	205	227	187	169	183	133	150	186	110	159	54	193	35	270	64	349	54	415	59
MungF58242M363	Musculus_Hungary	709	262	645	235	609	266	530	278	424	351	458	324	399	322	351	288	403	241	369	178	407	160	514	190	585	178	660	187
MungF58243M364	Musculus_Hungary	361	169	312	148	278	168	208	181	127	246	144	225	86	226	50	197	99	153	68	103	102	86	172	113	244	100	313	102
MungF52155M336	Musculus_Hungary	455	156	403	133	372	149	300	168	219	231	224	206	169	209	126	178	181	122	158	86	182	59	271	88	342	78	410	86
MungF58228M343	Musculus_Hungary	407	347	339	324	314	346	238	368	148	446	158	414	101	418	66	395	112	328	92	285	120	261	208	286	275	272	348	274
MungF58234M348	Musculus_Hungary	441	183	375	156	335	194	259	209	162	290	182	256	118	258	73	228	129	162	88	108	123	82	230	116	301	99	379	103
SspaW15M242	Spretus_Madrid	707	258	644	228	600	258	522	264	399	335	424	306	354	291	320	248	396	204	367	150	413	127	509	166	590	160	657	169
SspaW24M244	Spretus_Madrid	703	275	643	247	602	281	531	289	406	366	432	336	358	320	313	278	381	229	348	150	390	132	503	185	588	174	659	185
SspaW25M245	Spretus_Madrid	681	223	623	197	591	222	508	233	392	298	415	274	343	262	310	233	384	178	352	113	393	95	490	139	561	132	637	139
SspaW27M246	Spretus_Madrid	458	193	400	171	368	191	298	209	197	281	216	254	156	248	121	221	178	172	153	130	187	104	265	128	332	115	408	119
SspaW30M249	Spretus_Madrid	440	192	380	172	351	191	272	215	180	289	194	266	122	258	84	227	139	177	107	116	150	103	241	132	310	116	389	119
SspaW36M270	Spretus_Madrid	687	676	622	646	580	672	495	686	398	748	407	727	340	716	290	681	369	630	335	557	373	538	482	588	566	581	637	589
SspaW37M255	Spretus_Madrid	704	260	635	228	599	258	522	267	396	340	420	314	355	296	321	260	389	214	365	149	399	128	506	171	581	163	653	171
SspaW45M257	Spretus_Madrid	421	116	354	94	325	122	250	138	151	211	166	187	94	183	56	152	113	100	80	36	122	11	213	51	294	40	363	41
SspaW57M261	Spretus_Madrid	679	199	616	173	580	202	500	210	394	291	406	261	331	251	290	218	357	158	325	112	355	80	471	119	556	107	632	114
SspaW64M263	Spretus_Madrid	698	631	644	601	603	616	526	633	405	700	422	672	349	660	318	625	395	577	363	512	402	494	514	540	581	533	656	548
SspaW68M264	Spretus_Madrid	699	294	637	263	599	289	520	296	393	362	416	337	340	321	310	289	394	228	360	171	395	158	502	204	587	199	656	208
SspaW70M266	Spretus_Madrid	705	292	647	261	609	287	531	289	415	354	437	330	359	311	326	270	402	227	371	162	407	143	506	192	597	190	664	204
SspaW11M241	Spretus_Madrid	706	267	646	240	605	265	529	279	418	347	431	316	355	308	325	274	394	210	362	164	395	141	510	188	573	176	657	186
SspaW21M271	Spretus_Madrid	705	269	640	240	605	266	531	275	412	336	426	301	366	296	332	259	401	189	378	145	412	127	517	179	589	172	656	183
SspaW31M250	Spretus_Madrid	693	258	638	229	598	252	526	253	397	322	423	300	350	283	318	246	393	190	361	143	400	114	502	163	587	157	654	172
